# Supplementary material for: Morphological diversity in the honeyeater hyolingual apparatus and its relationship with nectarivory
Source: PLoS One. 2025 Dec 4;20(12):e0338219. doi: 10.1371/journal.pone.0338219 (PMC12677526; doi:10.1371/journal.pone.0338219)
Supplement: S2 File — Source data for analysis of tongue morphology (linear morphometrics) and tongue types. (XLSX) [file pone.0338219.s010.xlsx]

## Sheet: morphometrics
museum	species_source	species_tree	family	specimen #	length	bristle	bristle_prop	grooves	depth	width	bill_length	bill_width	bill_depth	bill_thinness
MCZ	Acanthagenys_rufogularis	Acanthagenys_rufogularis	Meliphagidae	23-034	27	10	0.37037	4	1	1	19.77	6.38	5.58	1.14337
MCZ	Acanthagenys_rufogularis	Acanthagenys_rufogularis	Meliphagidae	23-032	24	8	0.333333	4	1	1	18.54	5.85	5.74	1.01916
MCZ	Acanthagenys_rufogularis	Acanthagenys_rufogularis	Meliphagidae	23-027	25	15	0.6	4	1	1	18.05	4.78	5.47	0.873857
QM	Acanthagenys_rufogularis	Acanthagenys_rufogularis	Meliphagidae	O.32847	26	11	0.423077	4	1.5	2	18.31	5.98	5.4	1.10741
QM	Acanthagenys_rufogularis	Acanthagenys_rufogularis	Meliphagidae	O.33171	28	9	0.321429	4	1.5	1.5	20.51	6.11	6.3	0.969841
UWBM	Acanthorhynchus_superciliosus	Acanthorhynchus_superciliosus	Meliphagidae	60869	26	3	0.115385	2	0.5	0.5	17	3.5	3	1.16667
WAM	Acanthorhynchus_superciliosus	Acanthorhynchus_superciliosus	Meliphagidae	A14638	30	5	0.166667	2	0.5	0.5	22	4	3	1.33333
WAM	Acanthorhynchus_superciliosus	Acanthorhynchus_superciliosus	Meliphagidae	A37449	30	7	0.233333	2	0.5	0.5	20	4	4	1
MCZ	Acanthorhynchus_tenuirostris	Acanthorhynchus_tenuirostris	Meliphagidae	23-087	33	4	0.121212	2	0.5	0.5	24.82	4.32	3.99	1.08271
MCZ	Acanthorhynchus_tenuirostris	Acanthorhynchus_tenuirostris	Meliphagidae	23-081	30	4	0.133333	2	0.5	0.5	23.17	3.32	3.31	1.00302
MCZ	Acanthorhynchus_tenuirostris	Acanthorhynchus_tenuirostris	Meliphagidae	23-080	29	4	0.137931	2	0.5	0.5	22.92	3.41	3.48	0.979885
MCZ	Acanthorhynchus_tenuirostris	Acanthorhynchus_tenuirostris	Meliphagidae	23-072	28	4	0.142857	2	0.5	0.5	22.6	3.31	3.48	0.951149
USNM	Acanthorhynchus_tenuirostris	Acanthorhynchus_tenuirostris	Meliphagidae	612652	35	6	0.171429	2	0.5	0.5	26.775	2.26	2.735	0.826325
UWBM	Acanthorhynchus_tenuirostris	Acanthorhynchus_tenuirostris	Meliphagidae	76471	30	5	0.166667	2	0.5	0.5	22	3.5	3.5	1
USNM	Anthochaera_carunculata	Anthochaera_carunculata	Meliphagidae	612645	36	11	0.305556	4	2	3	32.2708	4.80417	6.09167	0.788646
WAM	Anthochaera_carunculata	Anthochaera_carunculata	Meliphagidae	A34283	39	17	0.435897	4	1.5	3	27	8	9	0.888889
QM	Anthochaera_chrysoptera	Anthochaera_chrysoptera	Meliphagidae	O.33461	30	12	0.4	4	2	2	23.02	6.41	6.14	1.04397
UWBM	Caligavis_chrysops	Caligavis_chrysops	Meliphagidae	76683	18	8	0.444444	4	1	1	12	4	4	1
MCZ	Meliphaga_subfrenata	Caligavis_subfrenata	Meliphagidae	168100	30	10	0.333333	4	1	2	19.1	5.04	6.1	0.82623
WAM	Certhionyx_variegatus	Certhionyx_variegatus	Meliphagidae	A48670	21	8	0.380952	4	1	1	18	5	4	1.25
WAM	Certhionyx_variegatus	Certhionyx_variegatus	Meliphagidae	A48859	25	12	0.48	4	1	1	17	5	4	1.25
WAM	Conopophila_rufogularis	Conopophila_rufogularis	Meliphagidae	A14302	15	5	0.333333	4	0.5	1	11	5	4	1.25
QM	Entomyzon_cyanotis	Entomyzon_cyanotis	Meliphagidae	O.32926	32	11	0.34375	4	2	2	25.39	8.18	9.12	0.89693
UWBM	Entomyzon_cyanotis	Entomyzon_cyanotis	Meliphagidae	76649	34	16	0.470588	4	2	2	25	9	10	0.9
MCZ	Epthianura_albifrons	Epthianura_albifrons	Meliphagidae	SCO-125	9	1	0.111111	2	0.5	1	10.97	4.24	3.58	1.18436
MCZ	Epthianura_albifrons	Epthianura_albifrons	Meliphagidae	SCO-124	9	1	0.111111	2	0.5	1	9.85	3.8	3.37	1.1276
MCZ	Epthianura_albifrons	Epthianura_albifrons	Meliphagidae	SCO-123	9	1	0.111111	2	0.5	1	10.15	3.35	3.42	0.979532
MCZ	Epthianura_albifrons	Epthianura_albifrons	Meliphagidae	SCO-122	9	1	0.111111	2	0.5	1	11.65	4.1	3.89	1.05398
MCZ	Epthianura_albifrons	Epthianura_albifrons	Meliphagidae	SCO-121	9	1	0.111111	2	0.5	1	11.14	4.14	3.81	1.08661
MCZ	Epthianura_albifrons	Epthianura_albifrons	Meliphagidae	SCO-120	9	1	0.111111	2	0.5	1	10.37	3.81	3.87	0.984496
WAM	Epthianura_albifrons	Epthianura_albifrons	Meliphagidae	A48860	9	0.5	0.0555556	2	0.5	1.5	9.5	4	3	1.33333
WAM	Epthianura_aurifrons	Epthianura_aurifrons	Meliphagidae	A17143	8	1	0.125	2	0.5	1	11	5	4	1.25
AMNH	Epthianura_tricolor	Epthianura_tricolor	Meliphagidae	1293	8.919	1.786	0.200247	2	0.709	0.955	11	4	4	1
QM	Epthianura_tricolor	Epthianura_tricolor	Meliphagidae	O.33352	9	3	0.333333	4	0.5	0.5	11.36	4.05	2.85	1.42105
WAM	Epthianura_tricolor	Epthianura_tricolor	Meliphagidae	A13975	11	4	0.363636	4	0.5	1	13	4	4	1
WAM	Gavicalis_virescens	Gavicalis_virescens	Meliphagidae	A48669	21	10	0.47619	4	1	1	16	6	5	1.2
UWBM	Gliciphila_melanops	Gliciphila_melanops	Meliphagidae	60861	23	12	0.521739	4	0.5	1	19	5	5	1
MCZ	Glycichaera_fallax	Glycichaera_fallax	Meliphagidae	168130	12	3	0.25	4	1	1	11.14	3.94	3.51	1.12251
AMNH	Gymnomyza_viridis	Gymnomyza_viridis	Meliphagidae	5264	32.172	6.72	0.208877	4	1.458	1.318	36	8	7	1.14286
WAM	Lichenostomus_cratitius	Lichenostomus_cratitius	Meliphagidae	A48851	21.5	9	0.418605	4	1	1	15	5	5	1
UWBM	Lichenostomus_melanops	Lichenostomus_melanops	Meliphagidae	76551	20	10	0.5	4	1	1	10.5	4.5	5.5	0.818182
USNM	Lichmera_indistincta	Lichmera_indistincta	Meliphagidae	612736	19.5	10	0.512821	4	0.5	1	19.4118	2.48235	3.24848	0.764157
WAM	Lichmera_indistincta	Lichmera_indistincta	Meliphagidae	A34154	22	13	0.590909	4	1	1	16	4.5	4	1.125
WAM	Lichmera_indistincta	Lichmera_indistincta	Meliphagidae	A48852	20	10	0.5	4	0.5	0.5	14	4	3	1.33333
WAM	Lichmera_indistincta	Lichmera_indistincta	Meliphagidae	A48853	20	9	0.45	4	0.5	0.5	15	4	3	1.33333
QM	Manorina_flavigula	Manorina_flavigula	Meliphagidae	O.33379	25	10	0.4	4	1.5	1.5	20.71	6.16	6.54	0.941896
UWBM	Manorina_flavigula	Manorina_flavigula	Meliphagidae	57667	24	9	0.375	4	1	1	17	6	6	1
QM	Manorina_melanocephala	Manorina_melanocephala	Meliphagidae	O.33486	23	8	0.347826	4	1.5	1.5	19.35	7.55	6.85	1.10219
AMNH	Meliarchus_sclateri	Meliarchus_sclateri	Meliphagidae	5268	34.63	11.453	0.330725	4	0.996	1.13	31	9	8	1.125
MCZ	Melidectes_belfordi	Melidectes_belfordi	Meliphagidae	168119	40	19	0.475	4	1.5	2	35.84	9.44	8.31	1.13598
AMNH	Melidectes_fuscus	Melidectes_fuscus	Meliphagidae	5100	28.443	11.523	0.405126	4	1.326	1.13	24	6	5	1.2
MCZ	Melidectes_torquatus	Melidectes_torquatus	Meliphagidae	168168	30	12	0.4	4	1	1	21.82	7.14	6.4	1.11562
AMNH	Vosea_whitemanensis	Melidectes_whitemanensis	Meliphagidae	563	31.847	13.34	0.418878	4	1.239	1.217	35	8	8	1
MCZ	Melilestes_megarhynchus	Melilestes_megarhynchus	Meliphagidae	167949	43	15	0.348837	4	1	1.5	40.46	7.75	6.08	1.27467
USNM	Melilestes_megarhynchus	Melilestes_megarhynchus	Meliphagidae	614972	43	20	0.465116	4	1.5	1.5	43.2059	4.9	5.88235	0.833
UWBM	Melilestes_megarhynchus	Melilestes_megarhynchus	Meliphagidae	67917	43	17	0.395349	4	1	1	46	7.5	8	0.9375
MCZ	Meliphaga_aruensis	Meliphaga_aruensis	Meliphagidae	168066	14	3	0.214286	4	1.5	1.5	13.79	4.67	4.47	1.04474
MCZ	Meliphaga_aruensis	Meliphaga_aruensis	Meliphagidae	168067	15	4.5	0.3	4	1	1.5	12.92	4.57	4.58	0.997817
QM	Meliphaga_lewinii	Meliphaga_lewinii	Meliphagidae	O.33665	25	12	0.48	4	1	2	18.86	6.43	6.17	1.04214
UWBM	Meliphaga_lewinii	Meliphaga_lewinii	Meliphagidae	76681	22	8	0.363636	4	1	1	15	5	5.5	0.909091
UWBM	Melithreptus_albogularis	Melithreptus_albogularis	Meliphagidae	76710	16	7	0.4375	4	1	1	11.5	4	4.5	0.888889
UWBM	Melithreptus_brevirostris	Melithreptus_brevirostris	Meliphagidae	76602	15	5	0.333333	4	1	1	12	5	5.5	0.909091
WAM	Melithreptus_gularis_laetior	Melithreptus_gularis	Meliphagidae	A16588	15	6	0.4	4	1	1	15	6	5	1.2
WAM	Melithreptus_gularis_laetior	Melithreptus_gularis	Meliphagidae	none	16	6	0.375	4	1	1	15	6	5	1.2
MCZ	Melithreptus_lunatus	Melithreptus_lunatus	Meliphagidae	SCO-162	17	6	0.352941	4	1	1	10.94	4.5	4.27	1.05386
MCZ	Melithreptus_lunatus	Melithreptus_lunatus	Meliphagidae	23-086	16	6	0.375	4	1	1	11.76	4.62	4.14	1.11594
MCZ	Melithreptus_lunatus	Melithreptus_lunatus	Meliphagidae	23-085	16	5	0.3125	4	1	1	11.39	4.44	4.24	1.04717
MCZ	Melithreptus_lunatus	Melithreptus_lunatus	Meliphagidae	23-084	16	6	0.375	4	1	1	12.55	4.68	4.59	1.01961
MCZ	Melithreptus_lunatus	Melithreptus_lunatus	Meliphagidae	23-083	17	6	0.352941	4	1	1	11.58	4.39	4.31	1.01856
MCZ	Melithreptus_lunatus	Melithreptus_lunatus	Meliphagidae	23-082	16	6	0.375	4	1	1	9.75	3.98	3.15	1.26349
MCZ	Melithreptus_lunatus	Melithreptus_lunatus	Meliphagidae	23-078	16	6	0.375	4	1	1	12.8	4.43	4.26	1.03991
QM	Melithreptus_lunatus	Melithreptus_lunatus	Meliphagidae	O.33644	19	10	0.526316	4	1	1	11.2	4.64	4.08	1.13725
USNM	Melithreptus_lunatus	Melithreptus_lunatus	Meliphagidae	612646	17	6	0.352941	4	1	1	15.84	2.95	3.44444	0.856452
UWBM	Melithreptus_lunatus	Melithreptus_lunatus	Meliphagidae	76699	16.5	7	0.424242	2	1	1	11	4.5	4	1.125
USNM	Meliphaga_gracilis	Microptilotis_gracilis	Meliphagidae	614973	17	4	0.235294	4	1	2	21.5133	2.79333	3.52	0.793561
MVZ	Myza_celebensis	Myza_celebensis	Meliphagidae	KMCR700	31	11	0.354839	4	1	1	29.05	3.28333	4.61667	0.711191
AMNH	Myzomela_cardinalis	Myzomela_cardinalis	Meliphagidae	595	17.212	7.437	0.432082	4	0.799	0.838	18	5	4	1.25
AMNH	Myzomela_cardinalis	Myzomela_cardinalis	Meliphagidae	5103	21.621	7.519	0.347764	4	0.909	0.996	17	5	4	1.25
MCZ	Myzomela_nigrita	Myzomela_nigrita	Meliphagidae	167869	17	7	0.411765	4	0.5	0.5	13.21	3.43	2.78	1.23381
MCZ	Myzomela_nigrita	Myzomela_nigrita	Meliphagidae	167870	17	7	0.411765	4	0.5	0.5	14.08	3.96	3.02	1.31126
AMNH	Myzomela_obscura	Myzomela_obscura	Meliphagidae	5104	21.258	7.979	0.375341	4	0.687	0.68	17.5	5	4	1.25
WAM	Myzomela_obscura	Myzomela_obscura	Meliphagidae	A26151	22	10	0.454545	4	1	1	19	4	4	1
MCZ	Myzomela_rosenbergii	Myzomela_rosenbergii	Meliphagidae	167885	20	10	0.5	4	0.5	1	16.33	3.82	3.29	1.16109
MCZ	Myzomela_rosenbergii	Myzomela_rosenbergii	Meliphagidae	167882	20	8	0.4	4	1	1	16.62	4.01	2.93	1.3686
MCZ	Myzomela_rosenbergii	Myzomela_rosenbergii	Meliphagidae	167889	20	8	0.4	4	1	1.5	17.46	4.06	3.22	1.26087
MCZ	Myzomela_rosenbergii	Myzomela_rosenbergii	Meliphagidae	167887	20.5	10	0.487805	4	1	1	16.69	3.84	3.26	1.17791
QM	Myzomela_sanguinolenta	Myzomela_sanguinolenta	Meliphagidae	O.33439	16	7	0.4375	4	0.5	0.5	13.32	3.76	3.36	1.11905
USNM	Myzomela_sanguinolenta	Myzomela_sanguinolenta	Meliphagidae	612651	17	6	0.352941	4	0.5	0.5	14.5	2.34211	2.56316	0.913758
UWBM	Meliphaga_leucotis	Nesoptilotis_leucotis	Meliphagidae	76729	22	14	0.636364	4	0.5	1	13	4.5	5	0.9
MCZ	Philemon_citreogularis	Philemon_citreogularis	Meliphagidae	SCO-134	25	6	0.24	4	1	2	27.21	7.94	7.68	1.03385
MCZ	Philemon_citreogularis	Philemon_citreogularis	Meliphagidae	SCO-130	28	10	0.357143	4	1	2	27.79	7.4	7.84	0.943878
MCZ	Philemon_citreogularis	Philemon_citreogularis	Meliphagidae	23-055	25	9	0.36	4	1	2	25.6	7.26	7.08	1.02542
QM	Philemon_citreogularis	Philemon_citreogularis	Meliphagidae	O.32797	29	11	0.37931	4	1.5	2	26.43	7.07	8.68	0.814516
QM	Philemon_citreogularis	Philemon_citreogularis	Meliphagidae	O.32772	26	13	0.5	4	1.5	2	24.84	8.31	7.76	1.07088
UWBM	Philemon_citreogularis	Philemon_citreogularis	Meliphagidae	57671	23	11	0.478261	4	2	2	27.5	10	8.5	1.17647
QM	Philemon_corniculatus	Philemon_corniculatus	Meliphagidae	O.33381	33	13	0.393939	4	2	2	35.52	9.93	11.37	0.873351
USNM	Philemon_corniculatus	Philemon_corniculatus	Meliphagidae	612653	32	10	0.3125	4	1.5	3	35.4	5.66	8.61429	0.657048
UWBM	Philemon_corniculatus	Philemon_corniculatus	Meliphagidae	76697	33	15	0.454545	4	2	2	33.5	9.5	10	0.95
AMNH	Philemon_novaeguineae	Philemon_novaeguineae	Meliphagidae	5109	29.287	10.751	0.367091	4	1.71	2.512	33	11	11	1
QM	Phylidonyris_niger	Phylidonyris_niger	Meliphagidae	O.33432	25	10	0.4	2	1	1	18.21	4.38	4.6	0.952174
QM	Phylidonyris_niger	Phylidonyris_niger	Meliphagidae	O.33431	23	11	0.478261	2	1	1	18.11	3.98	4.58	0.868996
USNM	Phylidonyris_novaehollandiae	Phylidonyris_novaehollandiae	Meliphagidae	612647	36	11	0.305556	2	1	1	22.7857	2.89524	3.99048	0.725537
USNM	Phylidonyris_novaehollandiae	Phylidonyris_novaehollandiae	Meliphagidae	612648	35	11	0.314286	2	1	1	22.7857	2.89524	3.99048	0.725537
USNM	Phylidonyris_novaehollandiae	Phylidonyris_novaehollandiae	Meliphagidae	612649	35	11	0.314286	2	1	1	22.7857	2.89524	3.99048	0.725537
USNM	Phylidonyris_novaehollandiae	Phylidonyris_novaehollandiae	Meliphagidae	612650	37.5	15	0.4	2	1	1	22.7857	2.89524	3.99048	0.725537
WAM	Phylidonyris_novaehollandiae	Phylidonyris_novaehollandiae	Meliphagidae	A27418	25	14	0.56	2	1	1	22	4	5	0.8
WAM	Phylidonyris_novaehollandiae	Phylidonyris_novaehollandiae	Meliphagidae	A14500	26	15	0.576923	2	1	1	21.5	4	5	0.8
WAM	Phylidonyris_novaehollandiae	Phylidonyris_novaehollandiae	Meliphagidae	A23038	25	15	0.6	2	1	1	20	4	5	0.8
MCZ	Plectorhyncha_lanceolata	Plectorhyncha_lanceolata	Meliphagidae	SCO-166	18	7	0.388889	4	1	1	15.79	5.58	6.12	0.911765
MCZ	Plectorhyncha_lanceolata	Plectorhyncha_lanceolata	Meliphagidae	SCO-165	17	6	0.352941	4	1	1	16.84	5.8	5.95	0.97479
MCZ	Plectorhyncha_lanceolata	Plectorhyncha_lanceolata	Meliphagidae	SCO-164	17	6	0.352941	4	1	1	20.7167	3.69167	4.76	0.77556
MCZ	Plectorhyncha_lanceolata	Plectorhyncha_lanceolata	Meliphagidae	SCO-114	17	6	0.352941	4	1	1	20.7167	3.69167	4.76	0.77556
MCZ	Plectorhyncha_lanceolata	Plectorhyncha_lanceolata	Meliphagidae	23-037	18	5	0.277778	4	1	1	20.7167	3.69167	4.76	0.77556
MCZ	Plectorhyncha_lanceolata	Plectorhyncha_lanceolata	Meliphagidae	23-036	17	5	0.294118	4	1	1	20.7167	3.69167	4.76	0.77556
MCZ	Plectorhyncha_lanceolata	Plectorhyncha_lanceolata	Meliphagidae	23-026	17	5	0.294118	4	1	1	15.36	6.08	6.45	0.942636
UWBM	Plectorhyncha_lanceolata	Plectorhyncha_lanceolata	Meliphagidae	57795	18	9	0.5	4	1	1	17.5	5	7	0.714286
AMNH	Prosthemadera_novaeseelandiae	Prosthemadera_novaeseelandiae	Meliphagidae	5121	37	17	0.459459	4	1	1.5	27	9	8	1.125
UWBM	Prosthemadera_novaeseelandiae	Prosthemadera_novaeseelandiae	Meliphagidae	79583	35	16	0.457143	4	2	2	24	8.5	7.5	1.13333
AMNH	Ptiloprora_guisei	Ptiloprora_guisei	Meliphagidae	570	23.21	6.707	0.28897	4	0.884	1.154	19	5	4.5	1.11111
AMNH	Ptiloprora_guisei	Ptiloprora_guisei	Meliphagidae	646	26.907	10.664	0.396328	4	0.987	0.999	23	6	5	1.2
MCZ	Ptiloprora_guisei	Ptiloprora_guisei	Meliphagidae	168074	25	10	0.4	4	1	1	20.45	5.04	4.79	1.05219
MCZ	Ptiloprora_guisei	Ptiloprora_guisei	Meliphagidae	168072	24	9	0.375	4	1	1	20.41	5.11	4.73	1.08034
UWBM	Lichenostomus_flavescens	Ptilotula_flavescens	Meliphagidae	60915	16	6	0.375	4	1	1	11	4	4	1
WAM	Ptilotula_flavescens_flavescens	Ptilotula_flavescens	Meliphagidae	A14300	15	6	0.4	4	1	1	12	5	4	1.25
UWBM	Ptilotula_fusca	Ptilotula_fusca	Meliphagidae	76519	17	7	0.411765	4	1	1	10.5	4.5	4	1.125
WAM	Ptilotula_keartlandi	Ptilotula_keartlandi	Meliphagidae	A27522	17	5	0.294118	4	1	1	12	5	4	1.25
UWBM	Ptilotula_penicillata	Ptilotula_penicillata	Meliphagidae	60839	19	8	0.421053	4	1	1	12.5	4	4	1
WAM	Ptilotula_plumula	Ptilotula_plumula	Meliphagidae	A13968	19	7	0.368421	4	1	1	15	6	5	1.2
WAM	Purnella_albifrons	Purnella_albifrons	Meliphagidae	A13971	23	12	0.521739	4	1	1	17	5	5	1
MCZ	Pycnopygius_cinereus	Pycnopygius_cinereus	Meliphagidae	168145	21	11	0.52381	4	1	1	18.74	6.68	6.21	1.07568
MCZ	Pycnopygius_cinereus	Pycnopygius_cinereus	Meliphagidae	168147	22	7	0.318182	4	1	1.5	19.02	5.91	6.56	0.900915
MCZ	Pycnopygius_cinereus	Pycnopygius_cinereus	Meliphagidae	168146	21	8	0.380952	4	1	1	19	5.87	6	0.978333
WAM	Stomiopera_tricolor	Stomiopera_unicolor	Meliphagidae	A14305	23	9.5	0.413043	4	1	1.5	17	6	5	1.2
WAM	Stomiopera_tricolor	Stomiopera_unicolor	Meliphagidae	A13987	21	8	0.380952	4	1	1.5	16	5	5	1
MCZ	Meliphaga_flaviventer	Xanthotis_flaviventer	Meliphagidae	168180	26.5	10	0.377358	4	1	1	22.34	5.92	6.32	0.936709
MCZ	Meliphaga_flaviventer	Xanthotis_flaviventer	Meliphagidae	168182	28	12	0.428571	4	1	1.5	23.77	6.78	6.35	1.06772
WAM	Acanthiza_apicalis	Acanthiza_apicalis	Acanthizidae	A17764	8	1	0.125	0	0.5	1.5	9	3	3	1
WAM	Acanthiza_apicalis	Acanthiza_apicalis	Acanthizidae	A17535	8	1	0.125	0	0.5	1.5	9	3	3	1
WAM	Acanthiza_chrysorrhoa	Acanthiza_chrysorrhoa	Acanthizidae	A34359	7	1	0.142857	0	0.5	1	10	4	3	1.33333
WAM	Acanthiza_chrysorrhoa	Acanthiza_chrysorrhoa	Acanthizidae	A48666	7	1	0.142857	0	0.5	1	10	4	3	1.33333
WAM	Acanthiza_uropygialis	Acanthiza_uropygialis	Acanthizidae	A48861	4	0	0	0	0.5	0.5	7.5	2	2.5	0.8
WAM	Sericornis_frontalis	Sericornis_frontalis	Acanthizidae	A23041	10	1	0.1	0	0.5	1.5	12	4	3	1.33333
WAM	Sericornis_frontalis	Sericornis_frontalis	Acanthizidae	A23029	10	1	0.1	0	0.5	1.5	13	4	3.5	1.14286
WAM	Sericornis_frontalis	Sericornis_frontalis	Acanthizidae	A23021	10	1	0.1	0	0.5	1.5	12	4	3	1.33333
WAM	Smicrornis_brevirostris	Smicrornis_brevirostris	Acanthizidae	A27542	6	1	0.166667	0	0.5	1	9	4	3.5	1.14286
WAM	Smicrornis_brevirostris	Smicrornis_brevirostris	Acanthizidae	A38077	6	1	0.166667	0	0.5	1	8	4	3	1.33333
WAM	Smicrornis_brevirostris	Smicrornis_brevirostris	Acanthizidae	A13989	5.5	1	0.181818	0	0.5	1	7	4	3	1.33333
WAM	Dasyornis_brachypterus	Dasyornis_brachypterus	Dasyornithidae	A27168	9	2	0.222222	2	0.5	1	17	4	5	0.8
WAM	Amytornis_striatus	Amytornis_striatus	Maluridae	A18391	11	1	0.0909091	2	1	1.5	13.5	6	6	1
QM	Malurus_cyaneus	Malurus_cyaneus	Maluridae	O.33630	8.5	0.5	0.0588235	0	0.5	1	11.19	3.06	5.09	0.601179
WAM	Malurus_elegans	Malurus_elegans	Maluridae	A48660	8	1	0.125	0	1	2	10	5	3	1.66667
AMNH	Malurus_lamberti	Malurus_lamberti	Maluridae	4094	6	0	0	0	0	1.5	9	5	4	1.25
QM	Malurus_lamberti	Malurus_lamberti	Maluridae	O.32656	8.5	0.5	0.0588235	0	0.5	2	11.89	3.05	5.11	0.596869
WAM	Malurus_lamberti	Malurus_lamberti	Maluridae	A14307	8	1	0.125	0	0.5	2	11	5	3	1.66667
WAM	Malurus_leucopterus_leuconotus	Malurus_leucopterus	Maluridae	A13982	8	1	0.125	0	0.5	1	10	4	2.5	1.6
WAM	Malurus_leucopterus_leuconotus	Malurus_leucopterus	Maluridae	A13983	8	1	0.125	0	0.5	1	10	4	2.5	1.6
WAM	Malurus_splendens	Malurus_splendens	Maluridae	A5692	8	1	0.125	0	0.5	2	8	5	3	1.66667
QM	Pardalotus_striatus	Pardalotus_striatus	Pardalotidae	O.33400	7	1	0.142857	0	1	2	7.13	4	3.95	1.01266
WAM	Pardalotus_striatus	Pardalotus_striatus	Pardalotidae	A27498	6	0.5	0.0833333	0	1	2	8	4.5	5	0.9

## Sheet: tongue types
species_source	species_diet	species_tree	family	tongue_type
Acanthiza_apicalis	Acanthiza_apicalis	Acanthiza_apicalis	Acanthizidae	0
Acanthiza_chrysorrhoa	Acanthiza_chrysorrhoa	Acanthiza_chrysorrhoa	Acanthizidae	0
Acanthiza_uropygialis	Acanthiza_uropygialis	Acanthiza_uropygialis	Acanthizidae	0
Sericornis_frontalis	Sericornis_frontalis	Sericornis_frontalis	Acanthizidae	0
Smicrornis_brevirostris	Smicrornis_brevirostris	Smicrornis_brevirostris	Acanthizidae	0
Dasyornis_brachypterus	Dasyornis_brachypterus	Dasyornis_brachypterus	Dasyornithidae	0
Amytornis_striatus	Amytornis_striatus	Amytornis_striatus	Maluridae	0
Malurus_cyaneus	Malurus_cyaneus	Malurus_cyaneus	Maluridae	0
Malurus_elegans	Malurus_elegans	Malurus_elegans	Maluridae	0
Malurus_lamberti	Malurus_lamberti	Malurus_lamberti	Maluridae	0
Malurus_leucopterus_leuconotus	Malurus_leucopterus	Malurus_leucopterus	Maluridae	0
Malurus_splendens	Malurus_splendens	Malurus_splendens	Maluridae	0
Pardalotus_striatus	Pardalotus_striatus	Pardalotus_striatus	Pardalotidae	0
Entomyzon_cyanotis	Entomyzon_cyanotis	Entomyzon_cyanotis	Meliphagidae	1
Gliciphila_melanops	Gliciphila_melanops	Gliciphila_melanops	Meliphagidae	1
Lichenostomus_flavescens	Ptilotula_flavescens	Ptilotula_flavescens	Meliphagidae	1
Lichenostomus_melanops	Lichenostomus_melanops	Lichenostomus_melanops	Meliphagidae	1
Manorina_flavigula	Manorina_flavigula	Manorina_flavigula	Meliphagidae	1
Meliarchus_sclateri	Melidectes_sclateri	Meliarchus_sclateri	Meliphagidae	1
Meliphaga_lewinii	Meliphaga_lewinii	Meliphaga_lewinii	Meliphagidae	1
Ptilotula_fusca	Ptilotula_fusca	Ptilotula_fusca	Meliphagidae	1
Ptilotula_penicillata	Ptilotula_penicillata	Ptilotula_penicillata	Meliphagidae	1
Acanthagenys_rufogularis	Acanthagenys_rufogularis	Acanthagenys_rufogularis	Meliphagidae	1
Lichmera_indistincta	Lichmera_indistincta	Lichmera_indistincta	Meliphagidae	1
Manorina_melanocephala	Manorina_melanocephala	Manorina_melanocephala	Meliphagidae	1
Certhionyx_variegatus	Certhionyx_variegatus	Certhionyx_variegatus	Meliphagidae	1
Caligavis_chrysops	Caligavis_chrysops	Caligavis_chrysops	Meliphagidae	2
Gymnomyza_viridis	Gymnomyza_viridis	Gymnomyza_viridis	Meliphagidae	2
Meliphaga_leucotis	Nesoptilotis_leucotis	Nesoptilotis_leucotis	Meliphagidae	2
Melithreptus_albogularis	Melithreptus_albogularis	Melithreptus_albogularis	Meliphagidae	2
Melithreptus_brevirostris	Melithreptus_brevirostris	Melithreptus_brevirostris	Meliphagidae	2
Melithreptus_lunatus	Melithreptus_lunatus	Melithreptus_lunatus	Meliphagidae	2
Prosthemadera_novaeseelandiae	Prosthemadera_novaeseelandiae	Prosthemadera_novaeseelandiae	Meliphagidae	2
Anthochaera_carunculata	Anthochaera_carunculata	Anthochaera_carunculata	Meliphagidae	2
Anthochaera_chrysoptera	Anthochaera_chrysoptera	Anthochaera_chrysoptera	Meliphagidae	2
Glycichaera_fallax	Glycichaera_fallax	Glycichaera_fallax	Meliphagidae	2
Meliphaga_aruensis	Meliphaga_aruensis	Meliphaga_aruensis	Meliphagidae	2
Melidectes_fuscus	Melidectes_fuscus	Melidectes_fuscus	Meliphagidae	3
Melilestes_megarhynchus	Melilestes_megarhynchus	Melilestes_megarhynchus	Meliphagidae	3
Myzomela_cardinalis	Myzomela_cardinalis	Myzomela_cardinalis	Meliphagidae	3
Myzomela_obscura	Myzomela_obscura	Myzomela_obscura	Meliphagidae	3
Philemon_corniculatus	Philemon_corniculatus	Philemon_corniculatus	Meliphagidae	3
Philemon_novaeguineae	Philemon_novaeguineae	Philemon_novaeguineae	Meliphagidae	3
Plectorhyncha_lanceolata	Plectorhyncha_lanceolata	Plectorhyncha_lanceolata	Meliphagidae	3
Ptiloprora_guisei	Ptiloprora_guisei	Ptiloprora_guisei	Meliphagidae	3
Vosea_whitemanensis	Melidectes_whitemanensis	Melidectes_whitemanensis	Meliphagidae	3
Myzomela_sanguinolenta	Myzomela_sanguinolenta	Myzomela_sanguinolenta	Meliphagidae	3
Philemon_citreogularis	Philemon_citreogularis	Philemon_citreogularis	Meliphagidae	3
Melidectes_belfordi	Melidectes_belfordi	Melidectes_belfordi	Meliphagidae	3
Melidectes_torquatus	Melidectes_torquatus	Melidectes_torquatus	Meliphagidae	3
Meliphaga_flaviventer	Xanthotis_flaviventer	Xanthotis_flaviventer	Meliphagidae	3
Meliphaga_gracilis	Microptilotis_gracilis	Microptilotis_gracilis	Meliphagidae	3
Meliphaga_subfrenata	Lichenostomus_subfrenatus	Caligavis_subfrenata	Meliphagidae	3
Myza_celebensis	Myza_celebensis	Myza_celebensis	Meliphagidae	3
Myzomela_nigrita	Myzomela_nigrita	Myzomela_nigrita	Meliphagidae	3
Myzomela_rosenbergii	Myzomela_rosenbergii	Myzomela_rosenbergii	Meliphagidae	3
Pycnopygius_cinereus	Pycnopygius_cinereus	Pycnopygius_cinereus	Meliphagidae	3
Acanthorhynchus_superciliosus	Acanthorhynchus_superciliosus	Acanthorhynchus_superciliosus	Meliphagidae	4
Acanthorhynchus_tenuirostris	Acanthorhynchus_tenuirostris	Acanthorhynchus_tenuirostris	Meliphagidae	4
Phylidonyris_novaehollandiae	Phylidonyris_novaehollandiae	Phylidonyris_novaehollandiae	Meliphagidae	5
Phylidonyris_niger	Sugomel_niger	Phylidonyris_niger	Meliphagidae	5
Epthianura_albifrons	Epthianura_albifrons	Epthianura_albifrons	Meliphagidae	6
Epthianura_aurifrons	Epthianura_aurifrons	Epthianura_aurifrons	Meliphagidae	6
Epthianura_tricolor	Epthianura_tricolor	Epthianura_tricolor	Meliphagidae	6
