# Supplementary material for: Morphological diversity in the honeyeater hyolingual apparatus and its relationship with nectarivory
Source: PLoS One. 2025 Dec 4;20(12):e0338219. doi: 10.1371/journal.pone.0338219 (PMC12677526; doi:10.1371/journal.pone.0338219)
Supplement: S3 File — Source data for analysis of hyoid morphology. (XLSX) [file pone.0338219.s011.xlsx]

## Sheet: Sheet1
museum	specimen number	species_source	species_tree	family	left horn length (mm)	right horn length (mm)	avg length (mm)	bill_length
QM	O.32847	Acanthagenys_rufogularis	Acanthagenys_rufogularis	Meliphagidae	31	30	30.5	18.31
QM	O.33171	Acanthagenys_rufogularis	Acanthagenys_rufogularis	Meliphagidae	31	30	30.5	20.51
UWBM	60869	Acanthorhynchus_superciliosus	Acanthorhynchus_superciliosus	Meliphagidae	23	23	23	17
UWBM	76471	Acanthorhynchus_tenuirostris	Acanthorhynchus_tenuirostris	Meliphagidae	26	25	25.5	22
USNM	612652	Acanthorhynchus_tenuirostris	Acanthorhynchus_tenuirostris	Meliphagidae	23	24	23.5	26.775
UWBM	57776	Anthochaera_carunculata	Anthochaera_carunculata	Meliphagidae	38	37	37.5	27
USNM	612645	Anthochaera_carunculata	Anthochaera_carunculata	Meliphagidae	45	45	45	32.2708
QM	O.33461	Anthochaera_chrysoptera	Anthochaera_chrysoptera	Meliphagidae	34	34	34	23.02
UWBM	76683	Caligavis_chrysops	Caligavis_chrysops	Meliphagidae	16	19	17.5	12
UWBM	76649	Entomyzon_cyanotis	Entomyzon_cyanotis	Meliphagidae	37	39	38	25
QM	O.33363	Entomyzon_cyanotis	Entomyzon_cyanotis	Meliphagidae	40	38	39	26.38
QM	O.32926	Entomyzon_cyanotis	Entomyzon_cyanotis	Meliphagidae	29	37	37	25.39
UWBM	60861	Gliciphila_melanops	Gliciphila_melanops	Meliphagidae	22	21	21.5	19
MCZ	168130	Glycichaera_fallax	Glycichaera_fallax	Meliphagidae	14	13	13.5	11.14
UWBM	76551	Lichenostomus_melanops	Lichenostomus_melanops	Meliphagidae	26	24	25	10.5
USNM	612736	Lichmera_indistincta	Lichmera_indistincta	Meliphagidae	20	16	18	19.4118
QM	O.33379	Manorina_flavigula	Manorina_flavigula	Meliphagidae	31	31	31	20.71
UWBM	57667	Manorina_flavigula	Manorina_flavigula	Meliphagidae	27	26	26.5	17
QM	O.33486	Manorina_melanocephala	Manorina_melanocephala	Meliphagidae	30	30	30	19.35
MCZ	168119	Melidectes_belfordi	Melidectes_belfordi	Meliphagidae	40	43	41.5	35.84
MCZ	168168	Melidectes_torquatus	Melidectes_torquatus	Meliphagidae	34	34	34	21.82
USNM	614972	Melilestes_megarhynchus	Melilestes_megarhynchus	Meliphagidae	36	35	35.5	43.2059
MCZ	167949	Melilestes_megarhynchus	Melilestes_megarhynchus	Meliphagidae	36	37	36.5	40.46
MCZ	168066	Meliphaga_aruensis	Meliphaga_aruensis	Meliphagidae	21	21	21	13.79
MCZ	168067	Meliphaga_aruensis	Meliphaga_aruensis	Meliphagidae	24	24	24	12.92
UWBM	76681	Meliphaga_lewinii	Meliphaga_lewinii	Meliphagidae	27	26	26.5	15
QM	O.33665	Meliphaga_lewinii	Meliphaga_lewinii	Meliphagidae	31	15	31	18.86
UWBM	76710	Melithreptus_albogularis	Melithreptus_albogularis	Meliphagidae	17	17	17	11.5
UWBM	76602	Melithreptus_brevirostris	Melithreptus_brevirostris	Meliphagidae	19	20	19.5	12
UWBM	76699	Melithreptus_lunatus	Melithreptus_lunatus	Meliphagidae	17	19	18	11
USNM	612646	Melithreptus_lunatus	Melithreptus_lunatus	Meliphagidae	26	25	25.5	15.84
QM	O.33644	Melithreptus_lunatus	Melithreptus_lunatus	Meliphagidae	11	18	18	11.2
MVZ	700	Myza_celebensis	Myza_celebensis	Meliphagidae	24	25	24.5	29.05
MCZ	167869	Myzomela_nigrita	Myzomela_nigrita	Meliphagidae	NA	15	15	13.21
MCZ	167870	Myzomela_nigrita	Myzomela_nigrita	Meliphagidae	16	16	16	14.08
MCZ	167885	Myzomela_rosenbergii	Myzomela_rosenbergii	Meliphagidae	12	NA	12	16.33
MCZ	167889	Myzomela_rosenbergii	Myzomela_rosenbergii	Meliphagidae	14	NA	14	17.46
MCZ	167887	Myzomela_rosenbergii	Myzomela_rosenbergii	Meliphagidae	NA	14	14	16.69
USNM	612651	Myzomela_sanguinolenta	Myzomela_sanguinolenta	Meliphagidae	19	18	18.5	14.5
QM	O.33439	Myzomela_sanguinolenta	Myzomela_sanguinolenta	Meliphagidae	14	14	14	13.32
UWBM	76729	Meliphaga_leucotis	Nesoptilotis_leucotis	Meliphagidae	28	26	27	13
QM	O.32772	Philemon_citreogularis	Philemon_citreogularis	Meliphagidae	31	32	31.5	24.84
QM	O.32797	Philemon_citreogularis	Philemon_citreogularis	Meliphagidae	32	33	32.5	26.43
UWBM	57671	Philemon_citreogularis	Philemon_citreogularis	Meliphagidae	25	25	25	27.5
UWBM	76697	Philemon_corniculatus	Philemon_corniculatus	Meliphagidae	36	36	36	33.5
USNM	612653	Philemon_corniculatus	Philemon_corniculatus	Meliphagidae	40	41	40.5	35.4
QM	O.33381	Philemon_corniculatus	Philemon_corniculatus	Meliphagidae	43	41	42	35.52
QM	O.33431	Phylidonyris_niger	Phylidonyris_niger	Meliphagidae	12	23	23	18.11
USNM	612649	Phylidonyris_novaehollandiae	Phylidonyris_novaehollandiae	Meliphagidae	24	22	23	22.7857
USNM	612648	Phylidonyris_novaehollandiae	Phylidonyris_novaehollandiae	Meliphagidae	29	30	29.5	22.7857
USNM	612647	Phylidonyris_novaehollandiae	Phylidonyris_novaehollandiae	Meliphagidae	30	29	29.5	22.7857
USNM	612650	Phylidonyris_novaehollandiae	Phylidonyris_novaehollandiae	Meliphagidae	29	30	29.5	22.7857
UWBM	57795	Plectorhyncha_lanceolata	Plectorhyncha_lanceolata	Meliphagidae	22	24	23	17.5
UWBM	79583	Prosthemadera_novaeseelandiae	Prosthemadera_novaeseelandiae	Meliphagidae	43	41	42	24
MCZ	168072	Ptiloprora_guisei	Ptiloprora_guisei	Meliphagidae	24	25	24.5	20.41
UWBM	60915	Lichenostomus_flavescens	Ptilotula_flavescens	Meliphagidae	25	26	25.5	11
UWBM	76519	Ptilotula_fusca	Ptilotula_fusca	Meliphagidae	17	19	18	10.5
UWBM	60839	Ptilotula_penicillata	Ptilotula_penicillata	Meliphagidae	21	21	21	12.5
MCZ	168145	Pycnopygius_cinereus	Pycnopygius_cinereus	Meliphagidae	27	NA	27	18.74
MCZ	168147	Pycnopygius_cinereus	Pycnopygius_cinereus	Meliphagidae	25	NA	25	19.02
MCZ	168146	Pycnopygius_cinereus	Pycnopygius_cinereus	Meliphagidae	27	28	27.5	19
MCZ	168180	Meliphaga_flaviventer	Xanthotis_flaviventer	Meliphagidae	28	27	27.5	22.34
MCZ	168182	Meliphaga_flaviventer	Xanthotis_flaviventer	Meliphagidae	25	NA	25	23.77
WAM	A27168	Dasyornis_brachypterus	Dasyornis_brachypterus	Dasyornithidae	21	21	21	17
WAM	A18391	Amytornis_striatus	Amytornis_striatus	Maluridae	21	19	20	13.5
QM	O.33630	Malurus_cyaneus	Malurus_cyaneus	Maluridae	14	18	16	11.19
QM	O.32656	Malurus_lamberti	Malurus_lamberti	Maluridae	15	15	15	11.89
QM	O.33400	Pardalotus_striatus	Pardalotus_striatus	Pardalotidae	13	11	13	7.13
